# Supplementary material for: Novel Oxidovanadium Complexes with Redox-Active R-Mian and R-Bian Ligands: Synthesis, Structure, Redox and Catalytic Properties
Source: Molecules. 2021 Sep 21;26(18):5706. doi: 10.3390/molecules26185706 (PMC8465707; doi:10.3390/molecules26185706)
Supplement: Supplementary file 1 [file molecules-26-05706-s001.zip]

Archive with 1 entries (1 files):
- molecules-1366045-supplementary.pdf
